# Supplementary material for: Coordinate regulation of stress signaling and epigenetic events by Acss2 and HIF-2 in cancer cells
Source: PLoS One. 2017 Dec 27;12(12):e0190241. doi: 10.1371/journal.pone.0190241 (PMC5744998; doi:10.1371/journal.pone.0190241)
Supplement: S1 File — An Excel file containing raw data and annotations for all material presented in this study. (XLSX) [file pone.0190241.s007.xlsx]

## Sheet: Fig4B_Acetate Uptake
No.	Cell Line	Glucose Treatment	Oxygen	Treat Time	Plate Size	C14 Acetate Amount	Label Time	Protein Concentration (mg/mL )	Total Protein (mg)	C14-Lipid Activity (CPM)	Normalized C14-Lipid Activity (CPM/mg protein)	Mean	STD		AVG
																Norm
1	2641	25mM	0.21	48 hr	35mm	1uCi	24 hr	7.90642	1.02784	1441759	1.51961e+06				2641(KO Acss2 + ctrl shRNA)	1.36099e+06
2	2641	25mM	0.21	48 hr	35mm	1uCi	24 hr	6.3052	0.819676	926856	1.22499e+06				2642(KO Acss2 + Acss2 shRNA)	519938
3	2641	25mM	0.21	48 hr	35mm	1uCi	24 hr	7.18983	0.934678	1035804	1.20054e+06	1.31505e+06	177576		2643(WT Acss2 + Acss2 shRNA)	1.24058e+06
															2644(ED Acss2 + Acss2 shRNA)	1.24411e+06
4	2642	25mM	0.21	48 hr	35mm	1uCi	24 hr	6.28787	0.817423	283791	376109				2646(NLS:WT Acss2 + Acss2 shRNA)	1.27537e+06
5	2642	25mM	0.21	48 hr	35mm	1uCi	24 hr	6.55763	0.852492	493300	626878				2647(NLS:ED Acss2 + Acss2 shRNA)	1.04546e+06
6	2642	25mM	0.21	48 hr	35mm	1uCi	24 hr	5.88022	0.764428	392912	556827	519938	129390
7	2643	25mM	0.21	48 hr	35mm	1uCi	24 hr	6.03452	0.784488	887906	1.22615e+06
8	2643	25mM	0.21	48 hr	35mm	1uCi	24 hr	6.24542	0.811905	929570	1.24033e+06				STD
9	2643	25mM	0.21	48 hr	35mm	1uCi	24 hr	6.39244	0.831018	962898	1.25526e+06	1.24058e+06	14555.5			Norm
															2641(KO Acss2 + ctrl shRNA)	177576
10	2644	25mM	0.21	48 hr	35mm	1uCi	24 hr	5.88231	0.764701	789762	1.11884e+06				2642(KO Acss2 + Acss2 shRNA)	129390
11	2644	25mM	0.21	48 hr	35mm	1uCi	24 hr	5.88985	0.76568	921630	1.30398e+06				2643(WT Acss2 + Acss2 shRNA)	14555.5
12	2644	25mM	0.21	48 hr	35mm	1uCi	24 hr	5.82136	0.756777	914769	1.3095e+06	1.24411e+06	108521		2644(ED Acss2 + Acss2 shRNA)	108521
															2646(NLS:WT Acss2 + Acss2 shRNA)	64620.2
13	2646	25mM	0.21	48 hr	35mm	1uCi	24 hr	6.33534	0.823595	936019	1.23121e+06				2647(NLS:ED Acss2 + Acss2 shRNA)	151911
14	2646	25mM	0.21	48 hr	35mm	1uCi	24 hr	6.4235	0.835056	959944	1.24535e+06
15	2646	25mM	0.21	48 hr	35mm	1uCi	24 hr	6.21478	0.807921	1006449	1.34954e+06	1.27537e+06	64620.2
16	2647	25mM	0.21	48 hr	35mm	1uCi	24 hr	7.90115	1.02715	889876	938551
17	2647	25mM	0.21	48 hr	35mm	1uCi	24 hr	8.21537	1.068	964621	978472
18	2647	25mM	0.21	48 hr	35mm	1uCi	24 hr	7.93054	1.03097	1160410	1.21935e+06	1.04546e+06	151911
															AVG
19	2641	25mM	0.01	48 hr	35mm	1uCi	24 hr	6.12653	0.79645	1847412	2.51286e+06					Hyp
20	2641	25mM	0.01	48 hr	35mm	1uCi	24 hr	6.87327	0.893525	1727577	2.09456e+06				2641(KO Acss2 + ctrl shRNA)	2.30266e+06
21	2641	25mM	0.01	48 hr	35mm	1uCi	24 hr	6.29909	0.818882	1738981	2.30057e+06	2.30266e+06	209156		2642(KO Acss2 + Acss2 shRNA)	1.00324e+06
															2643(WT Acss2 + Acss2 shRNA)	2.97975e+06
22	2642	25mM	0.01	48 hr	35mm	1uCi	24 hr	8.92627	1.16041	1059408	989036				2644(ED Acss2 + Acss2 shRNA)	2.58116e+06
23	2642	25mM	0.01	48 hr	35mm	1uCi	24 hr	8.05738	1.04746	1052986	1.08905e+06				2646(NLS:WT Acss2 + Acss2 shRNA)	3.0323e+06
24	2642	25mM	0.01	48 hr	35mm	1uCi	24 hr	8.64294	1.12358	966240	931627	1.00324e+06	79666.3		2647(NLS:ED Acss2 + Acss2 shRNA)	3.26787e+06
25	2643	25mM	0.01	48 hr	35mm	1uCi	24 hr	4.655	0.60515	1854867	3.32056e+06
26	2643	25mM	0.01	48 hr	35mm	1uCi	24 hr	4.91421	0.638847	1887038	3.19997e+06
27	2643	25mM	0.01	48 hr	35mm	1uCi	24 hr	5.75815	0.748559	1671271	2.4187e+06	2.97975e+06	489603		STD
																Hyp
28	2644	25mM	0.01	48 hr	35mm	1uCi	24 hr	5.73253	0.745229	1789665	2.60162e+06				2641(KO Acss2 + ctrl shRNA)	209156
29	2644	25mM	0.01	48 hr	35mm	1uCi	24 hr	5.72952	0.744837	1680563	2.44431e+06				2642(KO Acss2 + Acss2 shRNA)	79666.3
30	2644	25mM	0.01	48 hr	35mm	1uCi	24 hr	5.45524	0.709181	1765887	2.69754e+06	2.58116e+06	127852		2643(WT Acss2 + Acss2 shRNA)	489603
															2644(ED Acss2 + Acss2 shRNA)	127852
31	2646	25mM	0.01	48 hr	35mm	1uCi	24 hr	5.16136	0.670977	1737446	2.80521e+06				2646(NLS:WT Acss2 + Acss2 shRNA)	198090
32	2646	25mM	0.01	48 hr	35mm	1uCi	24 hr	4.76351	0.619256	1811774	3.16954e+06				2647(NLS:ED Acss2 + Acss2 shRNA)	219797
33	2646	25mM	0.01	48 hr	35mm	1uCi	24 hr	4.69795	0.610734	1760133	3.12216e+06	3.0323e+06	198090
34	2647	25mM	0.01	48 hr	35mm	1uCi	24 hr	4.09715	0.532629	1609641	3.27391e+06
35	2647	25mM	0.01	48 hr	35mm	1uCi	24 hr	4.43707	0.576819	1621366	3.04512e+06
36	2647	25mM	0.01	48 hr	35mm	1uCi	24 hr	4.71436	0.612867	1971311	3.48458e+06	3.26787e+06	219797
															AVG
37	2641	1mM	0.21	48 hr	35mm	1uCi	24 hr	3.02149	0.392794	321412	886461					LG
38	2641	1mM	0.21	48 hr	35mm	1uCi	24 hr	3.19932	0.415911	227657	592983				2641(KO Acss2 + ctrl shRNA)	694360
39	2641	1mM	0.21	48 hr	35mm	1uCi	24 hr	3.22117	0.418752	233330	603637	694360	166450		2642(KO Acss2 + Acss2 shRNA)	275886
															2643(WT Acss2 + Acss2 shRNA)	497792
40	2642	1mM	0.21	48 hr	35mm	1uCi	24 hr	4.92278	0.639961	147046	248921				2644(ED Acss2 + Acss2 shRNA)	562246
41	2642	1mM	0.21	48 hr	35mm	1uCi	24 hr	5.12736	0.666557	186329	302835				2646(NLS:WT Acss2 + Acss2 shRNA)	703895
42	2642	1mM	0.21	48 hr	35mm	1uCi	24 hr	6.00001	0.780002	198650	275902	275886	26956.8		2647(NLS:ED Acss2 + Acss2 shRNA)	578928
43	2643	1mM	0.21	48 hr	35mm	1uCi	24 hr	4.31	0.5603	237838	459857
44	2643	1mM	0.21	48 hr	35mm	1uCi	24 hr	4.03195	0.524154	240127	496300
45	2643	1mM	0.21	48 hr	35mm	1uCi	24 hr	3.97506	0.516758	256258	537220	497792	38703.2		STD
																LG
46	2644	1mM	0.21	48 hr	35mm	1uCi	24 hr	3.57043	0.464155	238143	555823				2641(KO Acss2 + ctrl shRNA)	166450
47	2644	1mM	0.21	48 hr	35mm	1uCi	24 hr	3.72942	0.484824	252147	563419				2642(KO Acss2 + Acss2 shRNA)	26956.8
48	2644	1mM	0.21	48 hr	35mm	1uCi	24 hr	3.5222	0.457886	239860	567496	562246	5924.03		2643(WT Acss2 + Acss2 shRNA)	38703.2
															2644(ED Acss2 + Acss2 shRNA)	5924.03
49	2646	1mM	0.21	48 hr	35mm	1uCi	24 hr	3.29502	0.428352	236728	598702				2646(NLS:WT Acss2 + Acss2 shRNA)	94529.6
50	2646	1mM	0.21	48 hr	35mm	1uCi	24 hr	3.05841	0.397593	268379	731259				2647(NLS:ED Acss2 + Acss2 shRNA)	95303.6
51	2646	1mM	0.21	48 hr	35mm	1uCi	24 hr	2.94614	0.382998	276368	781724	703895	94529.6
52	2647	1mM	0.21	48 hr	35mm	1uCi	24 hr	3.84358	0.499665	248957	539769
53	2647	1mM	0.21	48 hr	35mm	1uCi	24 hr	4.03497	0.524546	246670	509442
54	2647	1mM	0.21	48 hr	35mm	1uCi	24 hr	3.63372	0.472384	299814	687573	578928	95303.6

## Sheet: Fig5AB_MMP9 qPCR
	cycA	MMP9	dCt	dCt-normalizer	ddCt	Quantity
2420 N	19.31	25.72	6.41	6.55	-0.14	1.10191		2420	Control KD/Control rescue
2420 N	19.13	25.91	6.78	6.55	0.23	0.852635		2422	HIF2 KD/Control rescue
2420 N	19.33	25.79	6.46	6.55	-0.09	1.06437		2716	HIF2 KD/K3 HIF2 rescue
mean			6.55			1.0063		2717	HIF2 KD/R3 HIF2 rescue
n			3			3
STD			0.200749			0.134398
SEM			0.115902			0.0775945		mean		2420	2422	2716	2717
2422 N	19.62	25.91	6.29	6.55	-0.26	1.19748			N	1.0063	1.1794	1.03734	1.12336
2422 N	19.72	25.97	6.25	6.55	-0.3	1.23114			Hyp 4hr	5.05904	1.84048	5.76553	2.46475
2422 N	19.43	25.83	6.4	6.55	-0.15	1.10957
mean			6.31333			1.1794		SD		2420	2422	2716	2717
n			3			3			N	0.134398	0.0627719	0.199833	0.309585
STD			0.0776745			0.0627719			Hyp 4hr	0.919531	0.532892	0.231717	0.133729
SEM			0.0448454			0.0362414
2716 N	19.51	25.85	6.34	6.55	-0.21	1.15669
2716 N	19.09	25.95	6.86	6.55	0.31	0.806642
2716 N	19.63	25.98	6.35	6.55	-0.2	1.1487
mean			6.51667			1.03734
n			3			3
STD			0.297377			0.199833
SEM			0.171691			0.115374
2717 N	19.35	25.89	6.54	6.55	-0.01	1.00696
2717 N	19.94	25.93	5.99	6.55	-0.56	1.47427
2717 N	19.03	25.75	6.72	6.55	0.17	0.888843
mean			6.41667			1.12336
n			3			3
STD			0.380307			0.309585
SEM			0.21957			0.178739
2420 H	19.35	23.81	4.46	6.55	-2.09	4.25748
2420 H	19.71	23.98	4.27	6.55	-2.28	4.85678
2420 H	19.9	23.85	3.95	6.55	-2.6	6.06287
mean			4.22667			5.05904
n			3			3
STD			0.257747			0.919531		mean		2420	2422	2716	2717
SEM			0.14881			0.530891			25mM Glucose	1.0063	1.1794	1.03734	1.12336
2422 H	19.65	25.39	5.74	6.55	-0.81	1.75321			1mM Glucose 24hr	6.79565	1.80563	6.6072	2.45198
2422 H	19.43	25.54	6.11	6.55	-0.44	1.3566
2422 H	19.78	25.06	5.28	6.55	-1.27	2.41162		SD		2420	2422	2716	2717
mean			5.71			1.84048			25mM Glucose	0.134398	0.0627719	0.199833	0.309585
n			3			3			1mM Glucose	2.24384	0.557384	1.30779	0.220401
STD			0.415812			0.532892
SEM			0.240069			0.307665
2716 H	19.05	23.14	4.09	6.55	-2.46	5.50217
2716 H	19.24	23.24	4	6.55	-2.55	5.85634
2716 H	19.46	23.44	3.98	6.55	-2.57	5.93809
mean			4.02333			5.76553
n			3			3
STD			0.0585947			0.231717
SEM			0.0338296			0.133782
2717 H	19.17	24.51	5.34	6.55	-1.21	2.31338
2717 H	19.27	24.49	5.22	6.55	-1.33	2.51403
2717 H	19.16	24.35	5.19	6.55	-1.36	2.56685
mean			5.25			2.46475
n			3			3
STD			0.0793725			0.133729
SEM			0.0458258			0.0772085
2420 LG	19.83	23.17	3.34	6.55	-3.21	9.25351
2420 LG	19.13	23.03	3.9	6.55	-2.65	6.27667
2420 LG	19.22	23.49	4.27	6.55	-2.28	4.85678
mean			3.83667			6.79565
n			3			3
STD			0.468224			2.24384
SEM			0.270329			1.29548
2422 LG	19.09	25.13	6.04	6.55	-0.51	1.42405
2422 LG	19.15	25.07	5.92	6.55	-0.63	1.54756
2422 LG	19.83	25.09	5.26	6.55	-1.29	2.44528
mean			5.74			1.80563
n			3			3
STD			0.42			0.557384
SEM			0.242487			0.321806
2716 LG	19.15	23.35	4.2	6.55	-2.35	5.09824
2716 LG	19.5	23.18	3.68	6.55	-2.87	7.31065
2716 LG	19.67	23.33	3.66	6.55	-2.89	7.4127
mean			3.84667			6.6072
n			3			3
STD			0.306159			1.30779
SEM			0.176761			0.755053
2717 LG	19.38	24.62	5.24	6.55	-1.31	2.47942
2717 LG	19.39	24.53	5.14	6.55	-1.41	2.65737
2717 LG	19.21	24.61	5.4	6.55	-1.15	2.21914
mean			5.26			2.45198
n			3			3
STD			0.131149			0.220401
SEM			0.0757188			0.127249

## Sheet: Fig5AB_PAI1 qPCR
	cycA	PAI1	dCt	dCt-normalizer	ddCt	Quantity
2420 N	19.31	21.49	2.18	2.41	-0.23	1.17283		2420	Control KD/Control rescue
2420 N	19.13	21.56	2.43	2.41	0.02	0.986233		2422	HIF2 KD/Control rescue
2420 N	19.33	21.95	2.62	2.41	0.21	0.864537		2716	HIF2 KD/K3 HIF2 rescue
mean			2.41			1.00787		2717	HIF2 KD/R3 HIF2 rescue
n			3			3
STD			0.220681			0.155283
SEM			0.12741			0.0896529		mean		2420	2422	2716	2717
2422 N	19.62	21.97	2.35	2.41	-0.06	1.04247			N	1.00787	1.08465	1.07744	1.09749
2422 N	19.72	21.99	2.27	2.41	-0.14	1.10191			Hyp 4hr	4.54732	1.77298	4.2604	1.44825
2422 N	19.43	21.69	2.26	2.41	-0.15	1.10957
mean			2.29333			1.08465		SD		2420	2422	2716	2717
n			3			3			N	0.155283	0.0367303	0.246493	0.264731
STD			0.0493288			0.0367303			Hyp 4hr	0.685425	0.334555	0.192612	0.0654108
SEM			0.02848			0.0212062
2716 N	19.51	21.71	2.2	2.41	-0.21	1.15669
2716 N	19.09	21.82	2.73	2.41	0.32	0.80107
2716 N	19.63	21.69	2.06	2.41	-0.35	1.27456
mean			2.33			1.07744
n			3			3
STD			0.353412			0.246493
SEM			0.204042			0.142313
2717 N	19.35	21.52	2.17	2.41	-0.24	1.18099
2717 N	19.94	21.96	2.02	2.41	-0.39	1.31039
2717 N	19.03	21.76	2.73	2.41	0.32	0.80107
mean			2.30667			1.09749
n			3			3
STD			0.37421			0.264731
SEM			0.21605			0.152843
2420 H	19.35	19.85	0.5	2.41	-1.91	3.75809
2420 H	19.71	19.83	0.12	2.41	-2.29	4.89056
2420 H	19.9	19.99	0.09	2.41	-2.32	4.99332
mean			0.236667			4.54732
n			3			3
STD			0.228546			0.685425		mean		2420	2422	2716	2717
SEM			0.131951			0.39573			25mM Glucose	1.00787	1.08465	1.07744	1.09749
2422 H	19.65	21.38	1.73	2.41	-0.68	1.60214			1mM Glucose 24hr	4.53348	1.67922	4.27537	1.58637
2422 H	19.43	21.2	1.77	2.41	-0.64	1.55833
2422 H	19.78	21.08	1.3	2.41	-1.11	2.15846		SD		2420	2422	2716	2717
mean			1.6			1.77298			25mM Glucose	0.155283	0.0367303	0.246493	0.264731
n			3			3			1mM Glucose	1.08036	0.510232	1.0966	0.113366
STD			0.260576			0.334555
SEM			0.150444			0.193155
2716 H	19.05	19.31	0.26	2.41	-2.15	4.43828
2716 H	19.24	19.55	0.31	2.41	-2.1	4.28709
2716 H	19.46	19.85	0.39	2.41	-2.02	4.05584
mean			0.32			4.2604
n			3			3
STD			0.0655744			0.192612
SEM			0.0378594			0.111205
2717 H	19.17	21.11	1.94	2.41	-0.47	1.38511
2717 H	19.27	21.08	1.81	2.41	-0.6	1.51572
2717 H	19.16	21.04	1.88	2.41	-0.53	1.44393
mean			1.87667			1.44825
n			3			3
STD			0.0650641			0.0654108
SEM			0.0375648			0.0377649
2420 LG	19.83	19.84	0.01	2.41	-2.4	5.27803
2420 LG	19.13	19.82	0.69	2.41	-1.72	3.29436
2420 LG	19.22	19.3	0.08	2.41	-2.33	5.02805
mean			0.26			4.53348
n			3			3
STD			0.374032			1.08036
SEM			0.215948			0.623748
2422 LG	19.09	21.08	1.99	2.41	-0.42	1.33793
2422 LG	19.15	21.04	1.89	2.41	-0.52	1.43396
2422 LG	19.83	21.06	1.23	2.41	-1.18	2.26577
mean			1.70333			1.67922
n			3			3
STD			0.412957			0.510232
SEM			0.238421			0.294583
2716 LG	19.15	19.97	0.82	2.41	-1.59	3.01049
2716 LG	19.5	19.63	0.13	2.41	-2.28	4.85678
2716 LG	19.67	19.77	0.1	2.41	-2.31	4.95883
mean			0.35			4.27537
n			3			3
STD			0.407308			1.0966
SEM			0.23516			0.633123
2717 LG	19.38	21.19	1.81	2.41	-0.6	1.51572
2717 LG	19.39	21.02	1.63	2.41	-0.78	1.71713
2717 LG	19.21	21.01	1.8	2.41	-0.61	1.52626
mean			1.74667			1.58637
n			3			3
STD			0.10116			0.113366
SEM			0.0584047			0.0654518

## Sheet: Fig5AB_VEGFa qPCR
	cycA	VEGFa	dCt	dCt-normalizer	ddCt	Quantity
2420 N	19.31	24.05	4.74	4.7	0.04	0.972655		2420	Control KD/Control rescue
2420 N	19.13	23.91	4.78	4.7	0.08	0.946058		2422	HIF2 KD/Control rescue
2420 N	19.33	23.9	4.57	4.7	-0.13	1.09429		2716	HIF2 KD/K3 HIF2 rescue
mean			4.69667			1.00434		2717	HIF2 KD/R3 HIF2 rescue
n			3			3
STD			0.111505			0.079033
SEM			0.0643774			0.0456297		mean		2420	2422	2716	2717
2422 N	19.62	24.14	4.52	4.7	-0.18	1.13288			N	1.00434	1.11062	1.01376	0.915736
2422 N	19.72	24.11	4.39	4.7	-0.31	1.23971			Hyp 4hr	5.52612	3.14106	6.10863	3.0955
2422 N	19.43	24.19	4.76	4.7	0.06	0.959264
mean			4.55667			1.11062		SD		2420	2422	2716	2717
n			3			3			N	0.079033	0.141541	0.0806305	0.356358
STD			0.187705			0.141541			Hyp 4hr	0.617175	0.561187	0.254442	0.449394
SEM			0.108372			0.0817189
2716 N	19.51	24.08	4.57	4.7	-0.13	1.09429
2716 N	19.09	23.89	4.8	4.7	0.1	0.933033
2716 N	19.63	24.31	4.68	4.7	-0.02	1.01396
mean			4.68333			1.01376
n			3			3
STD			0.115036			0.0806305
SEM			0.0664162			0.0465521
2717 N	19.35	24.11	4.76	4.7	0.06	0.959264
2717 N	19.94	24.32	4.38	4.7	-0.32	1.24833
2717 N	19.03	24.62	5.59	4.7	0.89	0.539614
mean			4.91			0.915736
n			3			3
STD			0.618789			0.356358
SEM			0.357258			0.205743
2420 H	19.35	21.78	2.43	4.7	-2.27	4.82323
2420 H	19.71	21.83	2.12	4.7	-2.58	5.9794
2420 H	19.9	22.07	2.17	4.7	-2.53	5.77572
mean			2.24			5.52612
n			3			3
STD			0.166433			0.617175		mean		2420	2422	2716	2717
SEM			0.0960902			0.356326			25mM Glucose	1.00434	1.11062	1.01376	0.915736
2422 H	19.65	22.82	3.17	4.7	-1.53	2.88786			1mM Glucose 24hr	4.61885	2.48175	4.87142	2.73818
2422 H	19.43	22.67	3.24	4.7	-1.46	2.75108
2422 H	19.78	22.56	2.78	4.7	-1.92	3.78423		SD		2420	2422	2716	2717
mean			3.06333			3.14106			25mM Glucose	0.079033	0.141541	0.0806305	0.356358
n			3			3			1mM Glucose	1.14456	0.532453	0.721918	0.311728
STD			0.247857			0.561187
SEM			0.143101			0.324001
2716 H	19.05	21.21	2.16	4.7	-2.54	5.81589
2716 H	19.24	21.3	2.06	4.7	-2.64	6.23332
2716 H	19.46	21.51	2.05	4.7	-2.65	6.27667
mean			2.09			6.10863
n			3			3
STD			0.0608276			0.254442
SEM			0.0351188			0.146902
2717 H	19.17	22.04	2.87	4.7	-1.83	3.55537
2717 H	19.27	22.56	3.29	4.7	-1.41	2.65737
2717 H	19.16	22.24	3.08	4.7	-1.62	3.07375
mean			3.08			3.0955
n			3			3
STD			0.21			0.449394
SEM			0.121244			0.259458
2420 LG	19.83	21.96	2.13	4.7	-2.57	5.93809
2420 LG	19.13	21.82	2.69	4.7	-2.01	4.02782
2420 LG	19.22	21.96	2.74	4.7	-1.96	3.89062
mean			2.52			4.61885
n			3			3
STD			0.338674			1.14456
SEM			0.195533			0.660812
2422 LG	19.09	22.76	3.67	4.7	-1.03	2.04202
2422 LG	19.15	22.63	3.48	4.7	-1.22	2.32947
2422 LG	19.83	22.91	3.08	4.7	-1.62	3.07375
mean			3.41			2.48175
n			3			3
STD			0.301164			0.532453
SEM			0.173877			0.307412
2716 LG	19.15	21.82	2.67	4.7	-2.03	4.08405
2716 LG	19.5	21.87	2.37	4.7	-2.33	5.02805
2716 LG	19.67	21.91	2.24	4.7	-2.46	5.50217
mean			2.42667			4.87142
n			3			3
STD			0.22053			0.721918
SEM			0.127323			0.416799
2717 LG	19.38	22.53	3.15	4.7	-1.55	2.92817
2717 LG	19.39	22.55	3.16	4.7	-1.54	2.90795
2717 LG	19.21	22.66	3.45	4.7	-1.25	2.37841
mean			3.25333			2.73818
n			3			3
STD			0.170392			0.311728
SEM			0.0983757			0.179976

## Sheet: Fig5AB_GLUT1 qPCR
	cycA	GLUT1	dCt	dCt-normalizer	ddCt	Quantity
2420 N	19.31	23.16	3.85	4.05	-0.2	1.1487		2420	Control KD/Control rescue
2420 N	19.13	23.49	4.36	4.05	0.31	0.806642		2422	HIF2 KD/Control rescue
2420 N	19.33	23.27	3.94	4.05	-0.11	1.07923		2716	HIF2 KD/K3 HIF2 rescue
mean			4.05			1.01152		2717	HIF2 KD/R3 HIF2 rescue
n			3			3
STD			0.272213			0.1808
SEM			0.157162			0.104385		mean		2420	2422	2716	2717
2422 N	19.62	23.52	3.9	4.05	-0.15	1.10957			N	1.01152	1.11064	1.10545	1.1
2422 N	19.72	23.28	3.56	4.05	-0.49	1.40444			Hyp 4hr	5.64373	2.5229	4.61834	1.8713
2422 N	19.43	23.77	4.34	4.05	0.29	0.817902
mean			3.93333			1.11064		SD		2420	2422	2716	2717
n			3			3			N	0.1808	0.293273	0.0575904	0.209901
STD			0.391067			0.293273			Hyp 4hr	0.674541	0.75868	0.698194	0.236465
SEM			0.225783			0.169321
2716 N	19.51	23.49	3.98	4.05	-0.07	1.04972
2716 N	19.09	23	3.91	4.05	-0.14	1.10191
2716 N	19.63	23.46	3.83	4.05	-0.22	1.16473
mean			3.90667			1.10545
n			3			3
STD			0.0750555			0.0575904
SEM			0.0433333			0.0332498
2717 N	19.35	23	3.65	4.05	-0.4	1.31951
2717 N	19.94	23.88	3.94	4.05	-0.11	1.07923
2717 N	19.03	23.23	4.2	4.05	0.15	0.90125
mean			3.93			1.1
n			3			3
STD			0.275136			0.209901
SEM			0.15885			0.121186
2420 H	19.35	21.04	1.69	4.05	-2.36	5.1337
2420 H	19.71	21.08	1.37	4.05	-2.68	6.40856
2420 H	19.9	21.52	1.62	4.05	-2.43	5.38893
mean			1.56			5.64373
n			3			3
STD			0.168226			0.674541		mean		2420	2422	2716	2717
SEM			0.0971253			0.389446			25mM Glucose	1.01152	1.11064	1.10545	1.1
2422 H	19.65	22.87	3.22	4.05	-0.83	1.77769			1mM Glucose 24hr	3.84014	2.16367	3.95945	2.00916
2422 H	19.43	22.16	2.73	4.05	-1.32	2.49666
2422 H	19.78	22.11	2.33	4.05	-1.72	3.29436		SD		2420	2422	2716	2717
mean			2.76			2.5229			25mM Glucose	0.1808	0.293273	0.0575904	0.209901
n			3			3			1mM Glucose	0.375182	0.0378054	0.418031	0.39043
STD			0.445758			0.75868
SEM			0.257358			0.438024
2716 H	19.05	21.09	2.04	4.05	-2.01	4.02782
2716 H	19.24	21.14	1.9	4.05	-2.15	4.43828
2716 H	19.46	21.08	1.62	4.05	-2.43	5.38893
mean			1.85333			4.61834
n			3			3
STD			0.213854			0.698194
SEM			0.123468			0.403102
2717 H	19.17	22.44	3.27	4.05	-0.78	1.71713
2717 H	19.27	22.22	2.95	4.05	-1.1	2.14355
2717 H	19.16	22.4	3.24	4.05	-0.81	1.75321
mean			3.15333			1.8713
n			3			3
STD			0.17673			0.236465
SEM			0.102035			0.136523
2420 LG	19.83	21.79	1.96	4.05	-2.09	4.25748
2420 LG	19.13	21.28	2.15	4.05	-1.9	3.73213
2420 LG	19.22	21.45	2.23	4.05	-1.82	3.53081
mean			2.11333			3.84014
n			3			3
STD			0.138684			0.375182
SEM			0.0800694			0.216611
2422 LG	19.09	22.03	2.94	4.05	-1.11	2.15846
2422 LG	19.15	22.06	2.91	4.05	-1.14	2.20381
2422 LG	19.83	22.79	2.96	4.05	-1.09	2.12874
mean			2.93667			2.16367
n			3			3
STD			0.0251661			0.0378054
SEM			0.0145297			0.021827
2716 LG	19.15	21.24	2.09	4.05	-1.96	3.89062
2716 LG	19.5	21.71	2.21	4.05	-1.84	3.5801
2716 LG	19.67	21.58	1.91	4.05	-2.14	4.40762
mean			2.07			3.95945
n			3			3
STD			0.150997			0.418031
SEM			0.087178			0.241351
2717 LG	19.38	22.79	3.41	4.05	-0.64	1.55833
2717 LG	19.39	22.28	2.89	4.05	-1.16	2.23457
2717 LG	19.21	22.1	2.89	4.05	-1.16	2.23457
mean			3.06333			2.00916
n			3			3
STD			0.300222			0.39043
SEM			0.173333			0.225415

## Sheet: Fig5AB_PGK1 qPCR
	cycA	PGK1	dCt	dCt-normalizer	ddCt	Quantity
2420 N	19.31	19.51	0.2	0.38	-0.18	1.13288		2420	Control KD/Control rescue
2420 N	19.13	19.42	0.29	0.38	-0.09	1.06437		2422	HIF2 KD/Control rescue
2420 N	19.33	19.99	0.66	0.38	0.28	0.823591		2716	HIF2 KD/K3 HIF2 rescue
mean			0.383333			1.00695		2717	HIF2 KD/R3 HIF2 rescue
n			3			3
STD			0.24379			0.162445
SEM			0.140752			0.0937878		mean		2420	2422	2716	2717
2422 N	19.62	19.75	0.13	0.38	-0.25	1.18921			N	1.00695	1.11928	1.11153	1.19387
2422 N	19.72	19.85	0.13	0.38	-0.25	1.18921			Hyp 4hr	4.86085	5.50919	4.43335	4.60589
2422 N	19.43	19.84	0.41	0.38	0.03	0.97942
mean			0.223333			1.11928		SD		2420	2422	2716	2717
n			3			3			N	0.162445	0.12112	0.081977	0.0825548
STD			0.161658			0.12112			Hyp 4hr	0.473168	0.343901	1.38251	0.0804779
SEM			0.0933333			0.0699289
2716 N	19.51	19.81	0.3	0.38	-0.08	1.05702
2716 N	19.09	19.2	0.11	0.38	-0.27	1.20581
2716 N	19.63	19.91	0.28	0.38	-0.1	1.07177
mean			0.23			1.11153
n			3			3
STD			0.104403			0.081977
SEM			0.0602771			0.0473294
2717 N	19.35	19.47	0.12	0.38	-0.26	1.19748
2717 N	19.94	19.97	0.03	0.38	-0.35	1.27456
2717 N	19.03	19.26	0.23	0.38	-0.15	1.10957
mean			0.126667			1.19387
n			3			3
STD			0.100167			0.0825548
SEM			0.0578312			0.047663
2420 H	19.35	17.59	-1.76	0.38	-2.14	4.40762
2420 H	19.71	17.82	-1.89	0.38	-2.27	4.82323
2420 H	19.9	17.86	-2.04	0.38	-2.42	5.35171
mean			-1.89667			4.86085
n			3			3
STD			0.140119			0.473168		mean		2420	2422	2716	2717
SEM			0.0808977			0.273184			25mM Glucose	1.00695	1.11928	1.11153	1.19387
2422 H	19.65	17.6	-2.05	0.38	-2.43	5.38893			1mM Glucose 24hr	1.31413	1.4746	1.13635	1.39444
2422 H	19.43	17.25	-2.18	0.38	-2.56	5.89708
2422 H	19.78	17.77	-2.01	0.38	-2.39	5.24157		SD		2420	2422	2716	2717
mean			-2.08			5.50919			25mM Glucose	0.162445	0.12112	0.081977	0.0825548
n			3			3			1mM Glucose	0.216816	0.671788	0.208994	0.246705
STD			0.0888819			0.343901
SEM			0.051316			0.198551
2716 H	19.05	17.92	-1.13	0.38	-1.51	2.8481
2716 H	19.24	17.19	-2.05	0.38	-2.43	5.38893
2716 H	19.46	17.5	-1.96	0.38	-2.34	5.06303
mean			-1.71333			4.43335
n			3			3
STD			0.507182			1.38251
SEM			0.292822			0.798191
2717 H	19.17	17.35	-1.82	0.38	-2.2	4.59479
2717 H	19.27	17.42	-1.85	0.38	-2.23	4.69134
2717 H	19.16	17.36	-1.8	0.38	-2.18	4.53154
mean			-1.82333			4.60589
n			3			3
STD			0.0251661			0.0804779
SEM			0.0145297			0.0464639
2420 LG	19.83	19.67	-0.16	0.38	-0.54	1.45397
2420 LG	19.13	19.42	0.29	0.38	-0.09	1.06437
2420 LG	19.22	19.09	-0.13	0.38	-0.51	1.42405
mean			2.36848e-15			1.31413
n			3			3
STD			0.251595			0.216816
SEM			0.145258			0.125179
2422 LG	19.09	19.33	0.24	0.38	-0.14	1.10191
2422 LG	19.15	19.43	0.28	0.38	-0.1	1.07177
2422 LG	19.83	19.04	-0.79	0.38	-1.17	2.25012
mean			-0.09			1.4746
n			3			3
STD			0.606548			0.671788
SEM			0.35019			0.387857
2716 LG	19.15	19.69	0.54	0.38	0.16	0.895025
2716 LG	19.5	19.55	0.05	0.38	-0.33	1.25701
2716 LG	19.67	19.72	0.05	0.38	-0.33	1.25701
mean			0.213333			1.13635
n			3			3
STD			0.282902			0.208994
SEM			0.163333			0.120663
2717 LG	19.38	19.14	-0.24	0.38	-0.62	1.53688
2717 LG	19.39	19.15	-0.24	0.38	-0.62	1.53688
2717 LG	19.21	19.44	0.23	0.38	-0.15	1.10957
mean			-0.0833333			1.39444
n			3			3
STD			0.271355			0.246705
SEM			0.156667			0.142435

## Sheet: Fig6AB_MMP9 qPCR
	cycA	MMP9	dCt	dCt-normalizer	ddCt	Quantity
2415 N	20.37	24.42	4.05	4.31	-0.26	1.19748		2415	Control KD/Control rescue
2415 N	20.66	25.06	4.4	4.31	0.09	0.939523		2398	Acss2 KD/Control rescue
2415 N	20.75	25.24	4.49	4.31	0.18	0.882703		2399	Acss2 KD/WT Acss2 rescue
mean			4.31333			1.00657		2590	Acss2 KD/CYT Acss2 rescue
n			3			3		2625	Acss2 KD/SV40-WT Acss2 rescue
STD			0.232451			0.167757		2627	Acss2 KD/SV40-CYT Acss2 rescue
SEM			0.134205			0.0968543
2398 N	20.53	24.54	4.01	4.31	-0.3	1.23114
2398 N	20.5	25.06	4.56	4.31	0.25	0.840896		mean		2415	2398	2399	2590	2625	2627
2398 N	20.64	24.88	4.24	4.31	-0.07	1.04972			N	1.00657	1.04059	1.07794	0.924262	1.00366	0.967325
mean			4.27			1.04059			Hyp	2.37525	1.19718	2.51403	1.18339	2.40354	2.30911
n			3			3
STD			0.276225			0.195284		SD		2415	2398	2399	2590	2625	2627
SEM			0.159478			0.112747			N	0.167757	0.195284	0.0615931	0.105213	0.183624	0.17476
2399 N	20.96	25.11	4.15	4.31	-0.16	1.11729			Hyp	0.183624	0.17476	0.313586	0.189936	0.418428	0.340544
2399 N	21.09	25.39	4.3	4.31	-0.01	1.00696
2399 N	20.9	25.06	4.16	4.31	-0.15	1.10957
mean			4.20333			1.07794
n			3			3
STD			0.083865			0.0615931
SEM			0.0484195			0.0355608
2590 N	20.6	25	4.4	4.31	0.09	0.939523
2590 N	20.56	25.17	4.61	4.31	0.3	0.812252
2590 N	20.34	24.62	4.28	4.31	-0.03	1.02101
mean			4.43			0.924262
n			3			3
STD			0.167033			0.105213
SEM			0.0964365			0.0607449
2625 N	20.75	25.25	4.5	4.31	0.19	0.876606
2625 N	20.69	24.72	4.03	4.31	-0.28	1.21419
2625 N	20.68	25.11	4.43	4.31	0.12	0.920188
mean			4.32			1.00366
n			3			3
STD			0.253574			0.183624
SEM			0.146401			0.106015
2627 N	21.11	25.21	4.1	4.31	-0.21	1.15669		mean		2415	2398	2399	2590	2625	2627
2627 N	21.36	25.77	4.41	4.31	0.1	0.933033			25mM Glucose	1.00657	1.04059	1.07794	0.924262	1.00366	0.967325
2627 N	21.1	25.71	4.61	4.31	0.3	0.812252			1mM Glucose	2.7435	1.39382	2.95679	1.36215	2.89793	3.22363
mean			4.37333			0.967325
n			3			3		SD		2415	2398	2399	2590	2625	2627
STD			0.25697			0.17476			25mM Glucose	0.183624	0.17476	0.313586	0.189936	0.206446	0.213806
SEM			0.148361			0.100898			1mM Glucose	0.480686	0.149862	0.495312	0.0992807	0.173246	0.55346
2415 H	21.19	24.4	3.21	4.31	-1.1	2.14355
2415 H	21.51	24.37	2.86	4.31	-1.45	2.73208
2415 H	20.95	24.09	3.14	4.31	-1.17	2.25012
mean			3.07			2.37525
n			3			3
STD			0.185203			0.313586
SEM			0.106927			0.181049
2398 H	20.69	24.64	3.95	4.31	-0.36	1.28343
2398 H	20.41	24.31	3.9	4.31	-0.41	1.32869
2398 H	20.75	25.09	4.34	4.31	0.03	0.97942
mean			4.06333			1.19718
n			3			3
STD			0.240901			0.189936
SEM			0.139084			0.10966
2399 H	21.07	24.01	2.94	4.31	-1.37	2.58471
2399 H	20.9	24.02	3.12	4.31	-1.19	2.28153
2399 H	21.17	24.06	2.89	4.31	-1.42	2.67586
mean			2.98333			2.51403
n			3			3
STD			0.120968			0.206446
SEM			0.0698411			0.119192
2590 H	21.37	25.21	3.84	4.31	-0.47	1.38511
2590 H	21.04	25.41	4.37	4.31	0.06	0.959264
2590 H	21.19	25.23	4.04	4.31	-0.27	1.20581
mean			4.08333			1.18339
n			3			3
STD			0.267644			0.213806
SEM			0.154524			0.123441
2625 H	21.23	24.57	3.34	4.31	-0.97	1.95884
2625 H	21.02	24.03	3.01	4.31	-1.3	2.46229
2625 H	20.76	23.59	2.83	4.31	-1.48	2.78949
mean			3.06			2.40354
n			3			3
STD			0.25865			0.418428
SEM			0.149332			0.24158
2627 H	21.01	24.1	3.09	4.31	-1.22	2.32947
2627 H	20.89	24.23	3.34	4.31	-0.97	1.95884
2627 H	21.14	24.05	2.91	4.31	-1.4	2.63902
mean			3.11333			2.30911
n			3			3
STD			0.215948			0.340544
SEM			0.124677			0.196613
2415 LG	21.27	23.98	2.71	4.31	-1.6	3.03143
2415 LG	21.04	23.76	2.72	4.31	-1.59	3.01049
2415 LG	20.71	23.89	3.18	4.31	-1.13	2.18859
mean			2.87			2.7435
n			3			3
STD			0.268514			0.480686
SEM			0.155027			0.277524
2398 LG	20.55	24.56	4.01	4.31	-0.3	1.23114
2398 LG	20.56	24.36	3.8	4.31	-0.51	1.42405
2398 LG	20.9	24.6	3.7	4.31	-0.61	1.52626
mean			3.83667			1.39382
n			3			3
STD			0.158219			0.149862
SEM			0.0913479			0.086523
2399 LG	20.99	24.02	3.03	4.31	-1.28	2.42839
2399 LG	20.54	23.25	2.71	4.31	-1.6	3.03143
2399 LG	20.5	23.04	2.54	4.31	-1.77	3.41054
mean			2.76			2.95679
n			3			3
STD			0.248797			0.495312
SEM			0.143643			0.285968
2590 LG	20.64	24.61	3.97	4.31	-0.34	1.26576
2590 LG	20.76	24.52	3.76	4.31	-0.55	1.46409
2590 LG	20.7	24.57	3.87	4.31	-0.44	1.3566
mean			3.86667			1.36215
n			3			3
STD			0.10504			0.0992807
SEM			0.0606447			0.0573198
2625 LG	21.18	23.99	2.81	4.31	-1.5	2.82843
2625 LG	20.61	23.45	2.84	4.31	-1.47	2.77022
2625 LG	20.75	23.43	2.68	4.31	-1.63	3.09513
mean			2.77667			2.89793
n			3			3
STD			0.085049			0.173246
SEM			0.0491031			0.100024
2627 LG	20.67	23.61	2.94	4.31	-1.37	2.58471
2627 LG	20.67	23.15	2.48	4.31	-1.83	3.55537
2627 LG	20.91	23.4	2.49	4.31	-1.82	3.53081
mean			2.63667			3.22363
n			3			3
STD			0.262742			0.55346
SEM			0.151694			0.319541

## Sheet: Fig6AB_PAI1 qPCR
	cycA	PAI1	dCt	dCt-normalizer	ddCt	Quantity
2415 N	20.37	21.27	0.9	0.68	0.22	0.858565		2415	Control KD/Control rescue
2415 N	20.66	21.18	0.52	0.68	-0.16	1.11729		2398	Acss2 KD/Control rescue
2415 N	20.75	21.37	0.62	0.68	-0.06	1.04247		2399	Acss2 KD/WT Acss2 rescue
mean			0.68			1.00611		2590	Acss2 KD/CYT Acss2 rescue
n			3			3		2625	Acss2 KD/SV40-WT Acss2 rescue
STD			0.196977			0.133138		2627	Acss2 KD/SV40-CYT Acss2 rescue
SEM			0.113725			0.0768673
2398 N	20.53	21	0.47	0.68	-0.21	1.15669
2398 N	20.5	21.08	0.58	0.68	-0.1	1.07177		mean		2415	2398	2399	2590	2625	2627
2398 N	20.64	21.15	0.51	0.68	-0.17	1.12506			N	1.00611	1.11784	1.07954	0.998837	1.0433	1.07685
mean			0.52			1.11784			Hyp	2.65903	1.29601	2.79032	1.39363	2.86606	2.81108
n			3			3
STD			0.0556776			0.0429151		SD		2415	2398	2399	2590	2625	2627
SEM			0.0321455			0.0247771			N	0.17	0.2	0.06	0.11	0.18	0.17
2399 N	20.96	21.39	0.43	0.68	-0.25	1.18921			Hyp	0.18	0.17	0.31	0.19	0.42	0.34
2399 N	21.09	21.71	0.62	0.68	-0.06	1.04247
2399 N	20.9	21.57	0.67	0.68	-0.01	1.00696
mean			0.573333			1.07954
n			3			3
STD			0.126623			0.0966175
SEM			0.0731057			0.0557821
2590 N	20.6	21.22	0.62	0.68	-0.06	1.04247
2590 N	20.56	21.21	0.65	0.68	-0.03	1.02101
2590 N	20.34	21.12	0.78	0.68	0.1	0.933033
mean			0.683333			0.998837
n			3			3
STD			0.085049			0.0579887
SEM			0.0491031			0.0334798
2625 N	20.75	21.22	0.47	0.68	-0.21	1.15669
2625 N	20.69	21.35	0.66	0.68	-0.02	1.01396
2625 N	20.68	21.42	0.74	0.68	0.06	0.959264
mean			0.623333			1.0433
n			3			3
STD			0.138684			0.101931
SEM			0.0800694			0.0588498
2627 N	21.11	21.71	0.6	0.68	-0.08	1.05702		mean		2415	2398	2399	2590	2625	2627
2627 N	21.36	21.91	0.55	0.68	-0.13	1.09429			25mM Glucose	1.00611	1.11784	1.07954	0.998837	1.0433	1.07685
2627 N	21.1	21.67	0.57	0.68	-0.11	1.07923			1mM Glucose	2.56975	1.22966	2.61005	1.20029	2.60886	2.86425
mean			0.573333			1.07685
n			3			3		SD		2415	2398	2399	2590	2625	2627
STD			0.0251661			0.0187516			25mM Glucose	0.101931	0.0187516	0.340769	0.0506651	0.792496	0.326031
SEM			0.0145297			0.0108262			1mM Glucose	0.448416	0.126593	0.102035	0.0127295	0.221253	0.159726
2415 H	21.19	20.57	-0.62	0.68	-1.3	2.46229
2415 H	21.51	20.58	-0.93	0.68	-1.61	3.05252
2415 H	20.95	20.33	-0.62	0.68	-1.3	2.46229
mean			-0.723333			2.65903
n			3			3
STD			0.178979			0.340769
SEM			0.103333			0.196743
2398 H	20.69	21.06	0.37	0.68	-0.31	1.23971
2398 H	20.41	20.67	0.26	0.68	-0.42	1.33793
2398 H	20.75	21.04	0.29	0.68	-0.39	1.31039
mean			0.306667			1.29601
n			3			3
STD			0.0568624			0.0506651
SEM			0.0328295			0.0292515
2399 H	21.07	20.82	-0.25	0.68	-0.93	1.90528
2399 H	20.9	19.98	-0.92	0.68	-1.6	3.03143
2399 H	21.17	20.07	-1.1	0.68	-1.78	3.43426
mean			-0.756667			2.79032
n			3			3
STD			0.447921			0.792496
SEM			0.258607			0.457548
2590 H	21.37	21.24	-0.13	0.68	-0.81	1.75321
2590 H	21.04	21.56	0.52	0.68	-0.16	1.11729
2590 H	21.19	21.48	0.29	0.68	-0.39	1.31039
mean			0.226667			1.39363
n			3			3
STD			0.329596			0.326031
SEM			0.190292			0.188234
2625 H	21.23	20.11	-1.12	0.68	-1.8	3.4822
2625 H	21.02	20.35	-0.67	0.68	-1.35	2.54912
2625 H	20.76	20.08	-0.68	0.68	-1.36	2.56685
mean			-0.823333			2.86606
n			3			3
STD			0.25697			0.53367
SEM			0.148361			0.308114
2627 H	21.01	20.17	-0.84	0.68	-1.52	2.86791
2627 H	20.89	20.16	-0.73	0.68	-1.41	2.65737
2627 H	21.14	20.28	-0.86	0.68	-1.54	2.90795
mean			-0.81			2.81108
n			3			3
STD			0.07			0.134608
SEM			0.0404145			0.0777162
2415 LG	21.27	20.58	-0.69	0.68	-1.37	2.58471
2415 LG	21.04	20.13	-0.91	0.68	-1.59	3.01049
2415 LG	20.71	20.31	-0.4	0.68	-1.08	2.11404
mean			-0.666667			2.56975
n			3			3
STD			0.255799			0.448416
SEM			0.147686			0.258893
2398 LG	20.55	21.01	0.46	0.68	-0.22	1.16473
2398 LG	20.56	21.04	0.48	0.68	-0.2	1.1487
2398 LG	20.9	21.12	0.22	0.68	-0.46	1.37554
mean			0.386667			1.22966
n			3			3
STD			0.144684			0.126593
SEM			0.0835331			0.0730887
2399 LG	20.99	20.24	-0.75	0.68	-1.43	2.69447
2399 LG	20.54	19.9	-0.64	0.68	-1.32	2.49666
2399 LG	20.5	19.78	-0.72	0.68	-1.4	2.63902
mean			-0.703333			2.61005
n			3			3
STD			0.0568624			0.102035
SEM			0.0328295			0.05891
2590 LG	20.64	21.07	0.43	0.68	-0.25	1.18921
2590 LG	20.76	21.16	0.4	0.68	-0.28	1.21419
2590 LG	20.7	21.12	0.42	0.68	-0.26	1.19748
mean			0.416667			1.20029
n			3			3
STD			0.0152753			0.0127295
SEM			0.00881917			0.00734937
2625 LG	21.18	20.59	-0.59	0.68	-1.27	2.41162
2625 LG	20.61	19.78	-0.83	0.68	-1.51	2.8481
2625 LG	20.75	20.07	-0.68	0.68	-1.36	2.56685
mean			-0.7			2.60886
n			3			3
STD			0.121244			0.221253
SEM			0.07			0.127741
2627 LG	20.67	19.91	-0.76	0.68	-1.44	2.71321
2627 LG	20.67	19.84	-0.83	0.68	-1.51	2.8481
2627 LG	20.91	19.99	-0.92	0.68	-1.6	3.03143
mean			-0.836667			2.86425
n			3			3
STD			0.0802081			0.159726
SEM			0.0463081			0.0922176

## Sheet: Fig6AB_VEGFa qPCR
	cycA	VEGFa	dCt	dCt-normalizer	ddCt	Quantity
2415 N	20.37	23.23	2.86	2.98	-0.12	1.08673		2415	Control KD/Control rescue
2415 N	20.66	23.77	3.11	2.98	0.13	0.913831		2398	Acss2 KD/Control rescue
2415 N	20.75	23.73	2.98	2.98	0	1		2399	Acss2 KD/WT Acss2 rescue
mean			2.98333			1.00019		2590	Acss2 KD/CYT Acss2 rescue
n			3			3		2625	Acss2 KD/SV40-WT Acss2 rescue
STD			0.125033			0.0864519		2627	Acss2 KD/SV40-CYT Acss2 rescue
SEM			0.072188			0.049913
2398 N	20.53	23.53	3	2.98	0.02	0.986233
2398 N	20.5	23.37	2.87	2.98	-0.11	1.07923		mean		2415	2398	2399	2590	2625	2627
2398 N	20.64	23.39	2.75	2.98	-0.23	1.17283			N	1.00019	1.07943	0.962151	0.987989	1.0945	1.02891
mean			2.87333			1.07943			Hyp	2.59067	1.30242	2.61072	1.37372	2.87038	3.17213
n			3			3
STD			0.125033			0.0933013		SD		2415	2398	2399	2590	2625	2627
SEM			0.072188			0.0538675			N	0.17	0.2	0.06	0.11	0.18	0.17
2399 N	20.96	23.91	2.95	2.98	-0.03	1.02101			Hyp	0.18	0.17	0.31	0.19	0.42	0.34
2399 N	21.09	23.98	2.89	2.98	-0.09	1.06437
2399 N	20.9	24.2	3.3	2.98	0.32	0.80107
mean			3.04667			0.962151
n			3			3
STD			0.221435			0.141175
SEM			0.127845			0.0815072
2590 N	20.6	23.37	2.77	2.98	-0.21	1.15669
2590 N	20.56	23.5	2.94	2.98	-0.04	1.02811
2590 N	20.34	23.68	3.34	2.98	0.36	0.779165
mean			3.01667			0.987989
n			3			3
STD			0.292632			0.191934
SEM			0.168951			0.110813
2625 N	20.75	23.56	2.81	2.98	-0.17	1.12506
2625 N	20.69	23.56	2.87	2.98	-0.11	1.07923
2625 N	20.68	23.55	2.87	2.98	-0.11	1.07923
mean			2.85			1.0945
n			3			3
STD			0.034641			0.0264601
SEM			0.02			0.0152767
2627 N	21.11	24	2.89	2.98	-0.09	1.06437		mean		2415	2398	2399	2590	2625	2627
2627 N	21.36	24.38	3.02	2.98	0.04	0.972655			25mM Glucose	1.00019	1.07943	0.962151	0.987989	1.0945	1.02891
2627 N	21.1	24.01	2.91	2.98	-0.07	1.04972			1mM Glucose	2.46398	1.26633	2.57634	1.29842	2.56782	2.91852
mean			2.94			1.02891
n			3			3		SD		2415	2398	2399	2590	2625	2627
STD			0.07			0.0492695			25mM Glucose	0.0264601	0.0492695	0.2153	0.0644521	0.246541	0.217184
SEM			0.0404145			0.0284458			1mM Glucose	0.111396	0.0468503	0.335805	0.110886	0.310174	0.309451
2415 H	21.19	22.68	1.49	2.98	-1.49	2.80889
2415 H	21.51	23.24	1.73	2.98	-1.25	2.37841
2415 H	20.95	22.56	1.61	2.98	-1.37	2.58471
mean			1.61			2.59067
n			3			3
STD			0.12			0.2153
SEM			0.069282			0.124303
2398 H	20.69	23.23	2.54	2.98	-0.44	1.3566
2398 H	20.41	22.99	2.58	2.98	-0.4	1.31951
2398 H	20.75	23.43	2.68	2.98	-0.3	1.23114
mean			2.6			1.30242
n			3			3
STD			0.072111			0.0644521
SEM			0.0416333			0.0372114
2399 H	21.07	22.57	1.5	2.98	-1.48	2.78949
2399 H	20.9	22.44	1.54	2.98	-1.44	2.71321
2399 H	21.17	22.93	1.76	2.98	-1.22	2.32947
mean			1.6			2.61072
n			3			3
STD			0.14			0.246541
SEM			0.080829			0.14234
2590 H	21.37	23.65	2.28	2.98	-0.7	1.6245
2590 H	21.04	23.7	2.66	2.98	-0.32	1.24833
2590 H	21.19	23.85	2.66	2.98	-0.32	1.24833
mean			2.53333			1.37372
n			3			3
STD			0.219393			0.217184
SEM			0.126667			0.125391
2625 H	21.23	22.76	1.53	2.98	-1.45	2.73208
2625 H	21.02	22.63	1.61	2.98	-1.37	2.58471
2625 H	20.76	22.02	1.26	2.98	-1.72	3.29436
mean			1.46667			2.87038
n			3			3
STD			0.183394			0.374499
SEM			0.105883			0.216217
2627 H	21.01	22.31	1.3	2.98	-1.68	3.20428
2627 H	20.89	22.12	1.23	2.98	-1.75	3.36359
2627 H	21.14	22.56	1.42	2.98	-1.56	2.94854
mean			1.31667			3.17213
n			3			3
STD			0.0960902			0.209382
SEM			0.0554777			0.120887
2415 LG	21.27	22.89	1.62	2.98	-1.36	2.56685
2415 LG	21.04	22.71	1.67	2.98	-1.31	2.47942
2415 LG	20.71	22.46	1.75	2.98	-1.23	2.34567
mean			1.68			2.46398
n			3			3
STD			0.0655744			0.111396
SEM			0.0378594			0.0643145
2398 LG	20.55	23.23	2.68	2.98	-0.3	1.23114
2398 LG	20.56	23.22	2.66	2.98	-0.32	1.24833
2398 LG	20.9	23.48	2.58	2.98	-0.4	1.31951
mean			2.64			1.26633
n			3			3
STD			0.052915			0.0468503
SEM			0.0305505			0.027049
2399 LG	20.99	22.84	1.85	2.98	-1.13	2.18859
2399 LG	20.54	22.05	1.51	2.98	-1.47	2.77022
2399 LG	20.5	22.01	1.51	2.98	-1.47	2.77022
mean			1.62333			2.57634
n			3			3
STD			0.196299			0.335805
SEM			0.113333			0.193877
2590 LG	20.64	23.11	2.47	2.98	-0.51	1.42405
2590 LG	20.76	23.41	2.65	2.98	-0.33	1.25701
2590 LG	20.7	23.4	2.7	2.98	-0.28	1.21419
mean			2.60667			1.29842
n			3			3
STD			0.120968			0.110886
SEM			0.0698411			0.06402
2625 LG	21.18	22.77	1.59	2.98	-1.39	2.62079
2625 LG	20.61	22.43	1.82	2.98	-1.16	2.23457
2625 LG	20.75	22.22	1.47	2.98	-1.51	2.8481
mean			1.62667			2.56782
n			3			3
STD			0.177858			0.310174
SEM			0.102686			0.179079
2627 LG	20.67	22.17	1.5	2.98	-1.48	2.78949
2627 LG	20.67	22.22	1.55	2.98	-1.43	2.69447
2627 LG	20.91	22.18	1.27	2.98	-1.71	3.27161
mean			1.44			2.91852
n			3			3
STD			0.149332			0.309451
SEM			0.0862168			0.178662

## Sheet: Fig6AB_GLUT1 qPCR
	cycA	GLUT1	dCt	dCt-normalizer	ddCt	Quantity
2415 N	20.37	23.09	2.72	2.94	-0.22	1.16473		2415	Control KD/Control rescue
2415 N	20.66	23.61	2.95	2.94	0.01	0.993092		2398	Acss2 KD/Control rescue
2415 N	20.75	23.91	3.16	2.94	0.22	0.858565		2399	Acss2 KD/WT Acss2 rescue
mean			2.94333			1.00546		2590	Acss2 KD/CYT Acss2 rescue
n			3			3		2625	Acss2 KD/SV40-WT Acss2 rescue
STD			0.220076			0.153459		2627	Acss2 KD/SV40-CYT Acss2 rescue
SEM			0.127061			0.0885993
2398 N	20.53	23.49	2.96	2.94	0.02	0.986233
2398 N	20.5	23.46	2.96	2.94	0.02	0.986233		mean		2415	2398	2399	2590	2625	2627
2398 N	20.64	23.38	2.74	2.94	-0.2	1.1487			N	1.00546	1.04039	1.03021	0.991133	0.940705	0.966044
mean			2.88667			1.04039			Hyp	5.03723	2.1126	5.19955	2.18987	6.23821	5.97435
n			3			3
STD			0.127017			0.0937996		SD		2415	2398	2399	2590	2625	2627
SEM			0.0733333			0.0541552			N	0.17	0.2	0.06	0.11	0.18	0.17
2399 N	20.96	23.7	2.74	2.94	-0.2	1.1487			Hyp	0.18	0.17	0.31	0.19	0.42	0.34
2399 N	21.09	24.16	3.07	2.94	0.13	0.913831
2399 N	20.9	23.8	2.9	2.94	-0.04	1.02811
mean			2.90333			1.03021
n			3			3
STD			0.165025			0.117448
SEM			0.0952774			0.0678084
2590 N	20.6	23.75	3.15	2.94	0.21	0.864537
2590 N	20.56	23.49	2.93	2.94	-0.01	1.00696
2590 N	20.34	23.14	2.8	2.94	-0.14	1.10191
mean			2.96			0.991133
n			3			3
STD			0.176918			0.119472
SEM			0.102144			0.0689774
2625 N	20.75	23.82	3.07	2.94	0.13	0.913831
2625 N	20.69	23.56	2.87	2.94	-0.07	1.04972
2625 N	20.68	23.84	3.16	2.94	0.22	0.858565
mean			3.03333			0.940705
n			3			3
STD			0.148436			0.0983683
SEM			0.0856997			0.056793
2627 N	21.11	24.09	2.98	2.94	0.04	0.972655		mean		2415	2398	2399	2590	2625	2627
2627 N	21.36	24.38	3.02	2.94	0.08	0.946058			25mM Glucose	1.00546	1.04039	1.03021	0.991133	0.940705	0.966044
2627 N	21.1	24.07	2.97	2.94	0.03	0.97942			1mM Glucose	3.68154	1.64095	3.47507	1.30827	4.51514	4.17315
mean			2.99			0.966044
n			3			3		SD		2415	2398	2399	2590	2625	2627
STD			0.0264575			0.0176364			25mM Glucose	0.0983683	0.0176364	1.03956	0.389033	0.669409	0.200238
SEM			0.0152753			0.0101824			1mM Glucose	0.541738	0.0810846	0.0965482	0.12625	0.576872	0.396525
2415 H	21.19	21.63	0.44	2.94	-2.5	5.65685
2415 H	21.51	21.96	0.45	2.94	-2.49	5.61778
2415 H	20.95	21.95	1	2.94	-1.94	3.83706
mean			0.63			5.03723
n			3			3
STD			0.320468			1.03956
SEM			0.185023			0.600193
2398 H	20.69	22.64	1.95	2.94	-0.99	1.98618
2398 H	20.41	22	1.59	2.94	-1.35	2.54912
2398 H	20.75	22.84	2.09	2.94	-0.85	1.8025
mean			1.87667			2.1126
n			3			3
STD			0.257941			0.389033
SEM			0.148922			0.224608
2399 H	21.07	21.56	0.49	2.94	-2.45	5.46416
2399 H	20.9	21.33	0.43	2.94	-2.51	5.6962
2399 H	21.17	21.96	0.79	2.94	-2.15	4.43828
mean			0.57			5.19955
n			3			3
STD			0.192873			0.669409
SEM			0.111355			0.386483
2590 H	21.37	23.34	1.97	2.94	-0.97	1.95884
2590 H	21.04	22.77	1.73	2.94	-1.21	2.31338
2590 H	21.19	22.93	1.74	2.94	-1.2	2.2974
mean			1.81333			2.18987
n			3			3
STD			0.135769			0.200238
SEM			0.0783865			0.115607
2625 H	21.23	21.46	0.23	2.94	-2.71	6.54322
2625 H	21.02	21.32	0.3	2.94	-2.64	6.23332
2625 H	20.76	21.13	0.37	2.94	-2.57	5.93809
mean			0.3			6.23821
n			3			3
STD			0.07			0.302591
SEM			0.0404145			0.174701
2627 H	21.01	21.22	0.21	2.94	-2.73	6.63456
2627 H	20.89	21.2	0.31	2.94	-2.63	6.19026
2627 H	21.14	21.73	0.59	2.94	-2.35	5.09824
mean			0.37			5.97435
n			3			3
STD			0.196977			0.790586
SEM			0.113725			0.456445
2415 LG	21.27	22.36	1.09	2.94	-1.85	3.605
2415 LG	21.04	21.89	0.85	2.94	-2.09	4.25748
2415 LG	20.71	21.98	1.27	2.94	-1.67	3.18215
mean			1.07			3.68154
n			3			3
STD			0.210713			0.541738
SEM			0.121655			0.312773
2398 LG	20.55	22.86	2.31	2.94	-0.63	1.54756
2398 LG	20.56	22.74	2.18	2.94	-0.76	1.69349
2398 LG	20.9	23.09	2.19	2.94	-0.75	1.68179
mean			2.22667			1.64095
n			3			3
STD			0.0723418			0.0810846
SEM			0.0417665			0.0468142
2399 LG	20.99	22.11	1.12	2.94	-1.82	3.53081
2399 LG	20.54	21.66	1.12	2.94	-1.82	3.53081
2399 LG	20.5	21.69	1.19	2.94	-1.75	3.36359
mean			1.14333			3.47507
n			3			3
STD			0.0404145			0.0965482
SEM			0.0233333			0.0557421
2590 LG	20.64	23.28	2.64	2.94	-0.3	1.23114
2590 LG	20.76	23.16	2.4	2.94	-0.54	1.45397
2590 LG	20.7	23.33	2.63	2.94	-0.31	1.23971
mean			2.55667			1.30827
n			3			3
STD			0.135769			0.12625
SEM			0.0783865			0.0728907
2625 LG	21.18	21.91	0.73	2.94	-2.21	4.62675
2625 LG	20.61	21.59	0.98	2.94	-1.96	3.89062
2625 LG	20.75	21.36	0.61	2.94	-2.33	5.02805
mean			0.773333			4.51514
n			3			3
STD			0.188768			0.576872
SEM			0.108985			0.333057
2627 LG	20.67	21.71	1.04	2.94	-1.9	3.73213
2627 LG	20.67	21.44	0.77	2.94	-2.17	4.50023
2627 LG	20.91	21.75	0.84	2.94	-2.1	4.28709
mean			0.883333			4.17315
n			3			3
STD			0.140119			0.396525
SEM			0.0808977			0.228934

[truncated: 35 more sheets: Fig6AB_PGK1 qPCR, Fig7A_MMP9 ChIP, Fig7A_PAI1 ChIP, Fig7B_MMP9 ChIP, Fig7B_PAI1 ChIP, Fig8A_MMP9 ChIP, Fig8A_PAI1 ChIP, Fig8B_MMP9 ChIP, Fig8B_PAI1 ChIP, Fig9A_Proliferation, Fig9B_Colony Formation, Fig9C_Migration Composite, Fig9D_Invasion Composite, Fig10A_Proliferation, Fig10B_Colony formation, Fig10C_Migration Composite, Fig10D_Invasion Composite, Fig11A_Tumor Weight, Fig11BC_Tumor Lung Luc, Fig12A_Tumor weight …]
